# Supplementary material for: Identification of Putative Equilibrative Nucleoside Transporter Inhibitors Through Dual-Pharmacophore Virtual Screening and Validation in a Gemcitabine-Based Cell Assay
Source: Molecules. 2026 Apr 15;31(8):1293. doi: 10.3390/molecules31081293 (PMC13118991; doi:10.3390/molecules31081293)
Supplement: Supplementary file 1 [file molecules-31-01293-s001.zip]

Archive with 1 entries (1 files):
- molecules-4197895-supplementary.pdf
